# Supplementary material for: Nationwide seroprevalence of hepatitis A in South Korea from 2009 to 2019
Source: PLoS One. 2021 Feb 8;16(2):e0245162. doi: 10.1371/journal.pone.0245162 (PMC7870085; doi:10.1371/journal.pone.0245162)
Supplement: S1 Data — (XLSX) [file pone.0245162.s001.xlsx]

## Sheet: Total
IgG	Year	2005년	2006년	2007년	2008년	2009년	2010년	2011년	2012년	2013년	2014년	2015년	2016년	2017년	2018년	소계	2019년	합계
	Negative					2377	26852	35724	44936	48451	52646	74487	48895	42589	42688	419645	262001	681646
	(%)					0.451	0.483	0.501	0.517	0.492	0.504	0.463	0.458	0.482	0.461	0.482	0.439418	0.464618
	Positive					2897	28699	35643	42041	50097	51907	86430	57973	45709	49824	451220	334244	785464
	(%)					0.549	0.517	0.499	0.483	0.508	0.496	0.537	0.542	0.518	0.539	0.518	0.560582	0.535382
	Total					5274	55551	71367	86977	98548	104553	160917	106868	88298	92512	870865	596245	1467110
IgM	Year	2005년	2006년	2007년	2008년	2009년	2010년	2011년	2012년	2013년	2014년	2015년	2016년	2017년	2018년	소계	2019년	합계
	Negative	7048	9519	10585	16904	27971	29720	31851	28947	28787	29522	35658	31227	30206	27561	353121	203822	556943
	(%)	0.913	0.88	0.9	0.843	0.885	0.953	0.976	0.995	0.997	0.995	0.996	0.99	0.992	0.993	0.963	0.96311	0.962825
	Positive	670	1301	1178	3150	3646	1477	786	154	98	137	148	313	241	200	13697	7807	21504
	(%)	0.087	0.12	0.1	0.157	0.115	0.047	0.024	0.005	0.003	0.005	0.004	0.01	0.008	0.007	0.037	0.03689	0.0371754
	Total	7718	10820	11763	20054	31617	31197	32637	29101	28885	29659	35806	31540	30447	27761	366818	211629	578447
IgM	Year					2009년	2010년	2011년	2012년	2013년	2014년	2015년	2016년	2017년	2018년	소계	2019년	합계
	Negative					27971	29720	31851	28947	28787	29522	35658	31227	30206	27561	301450	203822	505272
	(%)					0.885	0.953	0.976	0.995	0.997	0.995	0.996	0.99	0.992	0.993	0.976673	0.96311	0.971156
	Positive					3646	1477	786	154	98	137	148	313	241	200	7200	7807	15007
	(%)					0.115	0.047	0.024	0.005	0.003	0.005	0.004	0.01	0.008	0.007	0.0233274	0.03689	0.0288441
	Total					31617	31197	32637	29101	28885	29659	35806	31540	30447	27761	308650	211629	520279
Antibody	Year	Period												Total
		Investigation period											2019년
		2009년	2010년	2011년	2012년	2013년	2014년	2015년	2016년	2017년	2018년	소계
IgG	Total	5274	55551	71367	86977	98548	104553	160917	106868	88298	92512	870865	596245	1467110
	Positive	2897	28699	35643	42041	50097	51907	86430	57973	45709	49824	451220	334244	785464
	(%)	54.9298	51.6624	49.9433	48.3358	50.8351	49.6466	53.7109	54.2473	51.7667	53.8568	51.8129	56.0582	53.5382
	Negative	2377	26852	35724	44936	48451	52646	74487	48895	42589	42688	419645	262001	681646
	(%)	45.0702	48.3376	50.0567	51.6642	49.1649	50.3534	46.2891	45.7527	48.2333	46.1432	48.1871	43.9418	46.4618
IgM	Total	31617	31197	32637	29101	28885	29659	35806	31540	30447	27761	308650	211629	520279
	Positive	3646	1477	786	154	98	137	148	313	241	200	7200	7807	15007
	(%)	11.5318	4.73443	2.40831	0.529191	0.339276	0.461917	0.413339	0.992391	0.791539	0.720435	2.33274	3.689	2.88441
	Negative	27971	29720	31851	28947	28787	29522	35658	31227	30206	27561	301450	203822	505272
	(%)	88.4682	95.2656	97.5917	99.4708	99.6607	99.5381	99.5867	99.0076	99.2085	99.2796	97.6673	96.311	97.1156

## Sheet: Age group
			연도별 Anti-HAV IgG
		Year	Age groups									Total
			10<	10-19	20-29	30-39	40-49	50-59	60-69	70-79	80≤
		2009	0.621	0.223	0.113	0.481	0.885	0.989	1	1	1	0.549
		2010	0.599	0.171	0.101	0.395	0.885	0.99	0.996	0.985	0.918	0.517
		2011	0.606	0.251	0.124	0.327	0.867	0.988	0.995	0.992	0.937	0.499
		2012	0.657	0.296	0.146	0.312	0.843	0.984	0.996	0.997	0.922	0.483
		2013	0.614	0.336	0.166	0.302	0.814	0.98	0.995	0.999	0.963	0.508
		2014	0.656	0.371	0.191	0.303	0.796	0.981	0.996	0.998	0.964	0.496
		2015	0.655	0.403	0.208	0.316	0.759	0.972	0.996	0.999	0.962	0.537
		2016	0.709	0.448	0.213	0.302	0.745	0.967	0.998	0.998	0.988	0.542
		2017	0.709	0.484	0.244	0.307	0.704	0.958	0.996	0.999	0.979	0.518
		2018	0.681	0.53	0.276	0.324	0.675	0.956	0.996	0.997	0.985	0.539
		2019	0.887	0.617	0.328	0.324	0.632	0.942	0.994	0.998	0.992	0.561
			연도별 Anti-HAV IgM
		Year	Age group									Total
			10<	10-19	20-29	30-39	40-49	50-59	60-69	70-79	80≤
		2009	0.015	0.074	0.218	0.182	0.076	0.016	0.015	0.009	0.01	0.118
		2010	0.01	0.034	0.072	0.061	0.035	0.007	0.008	0.006	0	0.043
		2011	0.002	0.021	0.031	0.025	0.019	0.005	0	0.008	0.008	0.02
		2012	0.001	0.01	0.008	0.004	0.005	0.002	0.002	0.005	0.008	0.005
		2013	0	0.003	0.005	0.003	0.005	0.002	0.002	0.002	0	0.003
		2014	0	0.006	0.004	0.005	0.007	0.002	0.003	0.002	0.008	0.005
		2015	0	0.008	0.006	0.004	0.004	0.003	0.003	0.003	0	0.004
		2016	0	0.009	0.011	0.012	0.013	0.003	0.001	0.004	0.007	0.01
		2017	0.001	0.006	0.012	0.009	0.012	0.004	0.004	0.01	0.003	0.009
		2018	0.005	0.004	0.006	0.006	0.013	0.008	0.003	0.008	0.009	0.007
		2019	0.006	0.013	0.029	0.043	0.065	0.027	0.013	0.011	0.011	0.037
			IgG	IgM	Total Ig
		2009	0.549	0.118	0.667
		2010	0.517	0.043	0.56
		2011	0.499	0.02	0.519
		2012	0.483	0.005	0.488
		2013	0.508	0.003	0.511
		2014	0.496	0.005	0.501
		2015	0.537	0.004	0.541
		2016	0.542	0.01	0.552
		2017	0.518	0.009	0.527
		2018	0.539	0.007	0.546
		2019	0.561	0.038	0.599
																	12

## Sheet: Region (IgM)
			지역별 Anti-HAV IgM
		Year	Regions																	Total
			SE	BS	DG	IC	GJ	DJ	US	GG	GW	CB	CN	GB	GN	JB	JN	JJ	SJ
		2005	0.125	0.042	0.038	0.141	0.047	0.042	0.029	0.13	0.06	0.101	0.071	0.026	0.028	0.021	0.018	0.032		0.087
		2006	0.186	0.04	0.043	0.132	0.094	0.181	0.069	0.184	0.082	0.111	0.08	0.037	0.028	0.061	0.071	0.076		0.12
		2007	0.119	0.059	0.042	0.151	0.122	0.13	0.075	0.137	0.277	0.155	0.083	0.025	0.04	0.041	0.1	0.072		0.1
		2008	0.212	0.037	0.05	0.373	0.261	0.149	0	0.22	0.12	0.153	0.131	0.044	0.038	0.072	0.079	0.088		0.159
		2009	0.12	0.025	0.058	0.336	0.063	0.169	0.04	0.197	0.096	0.118	0.169	0.058	0.036	0.074	0.064	0.103		0.115
		2010	0.055	0.011	0.029	0.081	0.009	0.138	0.021	0.067	0.077	0.097	0.101	0.022	0.02	0.032	0.035	0.061		0.047
		2011	0.026	0.005	0.012	0.081	0.01	0.024	0.081	0.041	0.055	0.032	0.046	0.007	0.018	0.024	0.044	0.04		0.024
		2012	0.008	0.001	0.006	0.01	0.003	0	0	0.009	0.014	0.008	0.016	0.003	0.002	0.013	0	0.012		0.005
		2013	0.006	0.001	0.005	0.008	0.013	0.004	0.001	0.002	0.016	0.007	0.012	0.001	0.005	0.004	0	0.003		0.003
		2014	0.006	0.001	0.006	0.03	0.003	0	0.001	0.004	0.026	0.009	0.02	0.001	0.007	0.01	0.023	0.023		0.005
		2015	0.003	0.001	0.007	0.078	0.012	0.009	0.003	0.004	0.005	0.032	0.027	0.002	0.002	0.007	0.006	0.019	0	0.004
		2016	0.01	0.003	0.007	0.066	0.02	0.023	0.013	0.009	0.021	0.016	0.037	0.003	0.017	0.015	0.04	0.043	0.097	0.01
		2017	0.014	0.002	0.006	0.07	0.01	0.002	0.005	0.008	0.008	0.012	0.036	0.002	0.008	0.011	0.011	0.036	0	0.008
		2018	0.011	0.003	0.006	0.018	0.006	0.015	0.009	0.009	0.011	0.013	0.019	0.004	0.005	0.004	0	0.015	0.057	0.007
		2019	0.045	0.012	0.015	0.063	0.022	0.116	0.009	0.053	0.04	0.037	0.08	0.014	0.011	0.035	0.015	0.036	0.093	0.037
			지역별 Anti-HAV IgM
		Year	Regions																	Total
			SE	BS	DG	IC	GJ	DJ	US	GG	GW	CB	CN	GB	GN	JB	JN	JJ	SJ
		2009	0.12	0.025	0.058	0.336	0.063	0.169	0.04	0.197	0.096	0.118	0.169	0.058	0.036	0.074	0.064	0.103		0.115
		2010	0.055	0.011	0.029	0.081	0.009	0.138	0.021	0.067	0.077	0.097	0.101	0.022	0.02	0.032	0.035	0.061		0.047
		2011	0.026	0.005	0.012	0.081	0.01	0.024	0.081	0.041	0.055	0.032	0.046	0.007	0.018	0.024	0.044	0.04		0.024
		2012	0.008	0.001	0.006	0.01	0.003	0	0	0.009	0.014	0.008	0.016	0.003	0.002	0.013	0	0.012		0.005
		2013	0.006	0.001	0.005	0.008	0.013	0.004	0.001	0.002	0.016	0.007	0.012	0.001	0.005	0.004	0	0.003		0.003
		2014	0.006	0.001	0.006	0.03	0.003	0	0.001	0.004	0.026	0.009	0.02	0.001	0.007	0.01	0.023	0.023		0.005
		2015	0.003	0.001	0.007	0.078	0.012	0.009	0.003	0.004	0.005	0.032	0.027	0.002	0.002	0.007	0.006	0.019	0	0.004
		2016	0.01	0.003	0.007	0.066	0.02	0.023	0.013	0.009	0.021	0.016	0.037	0.003	0.017	0.015	0.04	0.043	0.097	0.01
		2017	0.014	0.002	0.006	0.07	0.01	0.002	0.005	0.008	0.008	0.012	0.036	0.002	0.008	0.011	0.011	0.036	0	0.008
		2018	0.011	0.003	0.006	0.018	0.006	0.015	0.009	0.009	0.011	0.013	0.019	0.004	0.005	0.004	0	0.015	0.057	0.007
		2019	0.045	0.012	0.015	0.063	0.022	0.116	0.009	0.053	0.04	0.037	0.08	0.014	0.011	0.035	0.015	0.036	0.093	0.037

## Sheet: Under 10yr (IgG)
	연도	결과	0세	1세	2세	3세	4세	5세	6세	7세	8세	9세	10세미만
	2009	양성	0	10	4	1	3	1	2	7	3	5	36
		(%)	0	0.625	0.667	0.25	1	0.2	1	0.875	0.75	0.625	0.621
	2010	양성	2	105	32	49	39	31	33	48	34	28	401
		(%)	0.182	0.467	0.438	0.803	0.813	0.838	0.767	0.75	0.618	0.528	0.599
	2011	양성	7	82	41	87	58	77	69	61	65	64	611
		(%)	0.636	0.332	0.432	0.757	0.716	0.875	0.821	0.656	0.707	0.627	0.606
	2012	양성	8	111	39	75	81	76	79	80	79	58	686
		(%)	0.4	0.402	0.459	0.806	0.818	0.817	0.878	0.741	0.832	0.674	0.656
	2013	양성	22	157	17	82	64	57	72	45	36	68	620
		(%)	0.407	0.416	0.548	0.891	0.771	0.864	0.774	0.738	0.667	0.701	0.615
	2014	양성	16	124	11	61	52	31	39	44	44	48	470
		(%)	0.333	0.456	0.846	0.871	0.897	0.838	0.796	0.815	0.786	0.814	0.656
NIP	2015	양성	25	71	38	50	40	33	36	45	39	50	427			NIP도입: 2015년 1월 1일부터 2012년 1월 1일까지 태어난 아이들. 12개월 1차 18개월 2차 접종
		(%)	0.333	0.366	0.927	0.877	0.952	0.868	0.9	0.849	0.765	0.82	0.655
	2016	양성	19	54	36	26	34	32	37	33	46	53	370
		(%)	0.229	0.614	0.947	1	0.971	0.914	0.841	0.786	0.754	0.757	0.709
	2017	양성	19	55	27	24	34	25	28	37	27	41	317
		(%)	0.275	0.625	0.964	0.96	0.85	0.758	0.848	0.86	0.73	0.804	0.709
	2018	양성	14	43	18	14	14	17	17	22	33	41	233
		(%)	0.255	0.551	0.9	0.875	0.875	0.944	0.944	0.957	0.767	0.759	0.683
	2019	양성	0	254	241	220	224	254	279	354	377	431	2634
		(%)	0	0.756	0.976	0.995	0.961	0.977	0.962	0.929	0.83	0.826	0.865
	연도		연령대										합계
		결과	~12	2020-12-24	24-36	36-48	48-60	60-72	72-84	84-96	96-108	108-120
	2009	양성	0	10	4	1	3	1	2	7	3	5	36
		(%)	0	62.5	66.7	25	100	20	100	87.5	75	62.5	62.1
	2010	양성	2	105	32	49	39	31	33	48	34	28	401
		(%)		46.7	43.8	80.3	81.3	83.8	76.7	75	61.8	52.8	59.9
	2011	양성	7	82	41	87	58	77	69	61	65	64	611
		(%)	63.6	33.2	43.2	75.7	71.6	87.5	82.1	65.6	70.7	62.7	60.6
	2012	양성	8	111	39	75	81	76	79	80	79	58	686
		(%)	40	40.2	45.9	80.6	81.8	81.7	87.8	74.1	83.2	67.4	65.6
	2013	양성	22	157	17	82	64	57	72	45	36	68	620
		(%)	40.7	41.6	54.8	89.1	77.1	86.4	77.4	73.8	66.7	70.1	61.5
	2014	양성	16	124	11	61	52	31	39	44	44	48	470
		(%)	33.3	45.6	84.6	87.1	89.7	83.8	79.6	81.5	78.6	81.4	65.6
	2015	양성	25	71	38	50	40	33	36	45	39	50	427
		(%)	33.3	36.6	92.7	87.7	95.2	86.8	90	84.9	76.5	82	65.5
	2016	양성	19	54	36	26	34	32	37	33	46	53	370
		(%)	22.9	61.4	94.7	100	97.1	91.4	84.1	78.6	75.4	75.7	70.9
	2017	양성	19	55	27	24	34	25	28	37	27	41	317
		(%)	27.5	62.5	96.4	96	85	75.8	84.8	86	73	80.4	70.9
	2018	양성	14	43	18	14	14	17	17	22	33	41	233
		(%)	25.5	55.1	90	87.5	87.5	94.4	94.4	95.7	76.7	75.9	68.3
	2019	양성	0	254	241	220	224	254	279	354	377	431	2634
		(%)	0	75.6	97.6	99.5	96.1	97.7	96.2	92.9	83	82.6	86.5

## Sheet: Patient report and IgM
	연도별
		2011	2012	2013	2014	2015	2016	2017	2018	2019
	Patient Reporting	5521	1197	867	1307	1804	4679	4419	2437	17635
	Anti-HAV IgM titer	2.4	0.5	0.3	0.5	0.4	1	0.8	0.7	3.7
	2019년 월별
		Jan	Feb	Mar	Apr	May	Jun	Jul	Aug	Sep	Oct	Nov	Dec
	Patient Reporting	430	590	1238	1701	2274	2243	2521	2753	2033	1170	383	299
	Anti-HAV IgM titer	1.6	2.7	4.4	4.3	3.7	5.3	5.3	4.8	4.3	2.8	1.6	2.9

## Sheet: Monthly Antibodies
		Jan	Feb	Mar	Apr	May	Jun	Jul	Aug	Sep	Oct	Nov	Dec
	IgG ('09-'18)	47.5	48.1	51.6	50.4	52.4	52.2	53.1	52.7	52.5	53.4	52.4	52.1	51.8
	IgM ('09-'18)	2	2.6	3.2	4	3.7	3	2.4	1.7	1.6	1.4	1.1	1.3	2.3
	IgG ('19)	53	54.7	56.2	55	53.6	56	57	57.7	57.5	57.8	56.9	56.5
	IgM ('19)	1.6	2.7	4.4	4.3	3.7	5.3	5.3	4.8	4.3	2.8	1.6	2.9
